# Supplementary material for: Asparaginase-Phage P22 Nanoreactors: Toward a Biobetter Development for Acute Lymphoblastic Leukemia Treatment
Source: Pharmaceutics. 2021 Apr 22;13(5):604. doi: 10.3390/pharmaceutics13050604 (PMC8170886; doi:10.3390/pharmaceutics13050604)
Supplement: Supplementary file 1 [file pharmaceutics-13-00604-s001.zip]

Archive with 1 entries (1 files):
- pharmaceutics-1128361-supplementary.pdf
